# Supplementary material for: Curcumin Induces Homologous Recombination Deficiency by BRCA2 Degradation in Breast Cancer and Normal Cells
Source: Cancers (Basel). 2025 Jun 24;17(13):2109. doi: 10.3390/cancers17132109 (PMC12248657; doi:10.3390/cancers17132109)
Supplement: Supplementary file 1 [file cancers-17-02109-s001.zip]

Archive with 1 entries (1 files):
- cancers-3707758-SI.pdf
